# Supplementary material for: Deciphering Selectivity Mechanism of BRD9 and TAF1(2) toward Inhibitors Based on Multiple Short Molecular Dynamics Simulations and MM-GBSA Calculations
Source: Molecules. 2023 Mar 12;28(6):2583. doi: 10.3390/molecules28062583 (PMC10052767; doi:10.3390/molecules28062583)
Supplement: Supplementary file 1 [file molecules-28-02583-s001.zip]

Archive with 1 entries (1 files):
- molecules-2236310-supplementary.pdf
